# Supplementary material for: Global Trends in Joint Arthroplasty: A Systematic Review and Future Projections
Source: J Clin Med. 2025 Nov 19;14(22):8214. doi: 10.3390/jcm14228214 (PMC12653837; doi:10.3390/jcm14228214)
Supplement: Supplementary file 1 [file jcm-14-08214-s001.zip]

Archive with 1 entries (1 files):
- jcm-3955553-supplementary.pdf
